# Supplementary material for: Gait stability in ambulant children with cerebral palsy during dual tasks
Source: PLoS One. 2022 Jun 22;17(6):e0270145. doi: 10.1371/journal.pone.0270145 (PMC9216605; doi:10.1371/journal.pone.0270145)
Supplement: S1 Data — (XLSX) [file pone.0270145.s001.xlsx]

## Sheet: Feuil1
Groups	Patient	Pair	Taille	Poids	GMFCMS	Sexe	Age	Handicap side	limbs	m/s sw	m/s DT1	m/s DT2	log m/s DT2	Cadence sw (pas/min)	Cadence DT1	Cadence DT2	Longueur sw	Longueur DT1	Longueur DT2	Largeur sw	Largeur DT1	Largeure DT2	Kog ST (DT1)	score ST (DT1)	log score ST (DT1)	Kog DT1	temps DT1	score DT1	log score DT1	Diff Kog DT1	Diff score cog DT1	Kog ST (DT2)	scoreSTDT2	log scoreSTDT2	Kog DT2	temps	scoreDT2	log scoreDT2	Diff Kog DT2	Diff score cogDT2	DFPEAP SW	DFPEAP DT1	DFPEAP DT2	DFPEML SW	DFPEML DT1	DFPEML DT2	CostDT1AP	log CostDT1AP	CostDT1ML
1	01	2	130	21	1	M	9	left	2	1.12072	0.809376	0.432082	-0.364433	139.592	111.675	77.1055	0.486193	0.431483	0.311787	0.087705	0.103222	0.122118	37	2.55172	0.406834	20	14.5	1.37931	0.139662	17	1.17241	8	0.299625	-0.523421	8	26.7	0.299625	-0.523421	0	0	25.2223	-36.9253	-83.8375	-75.4124	-74.7692	-82.3449	-2.464	#NUM!	-0.00852949
1	02	1	124	21	1	M	8	left	2	1.08615	0.721655	0.327193	-0.485196	150.097	109.753	73.3552	0.434212	0.414807	0.29322	0.0895203	0.0750292	0.1217	15	1.03663	0.0156227	24	14.47	1.6586	0.219743	-9	-0.621977	7	0.233567	-0.631589	3	29.97	0.1001	-0.999565	4	0.133467	9.35987	-84.2717	-116.45	-76.8681	-76.2151	-87.8134	-10.0035	#NUM!	-0.0084949
1	03	18	170	96	1	M	15	right	1	0.957128	0.667683	0.456265	-0.340783	103.469	93.006	75.3174	0.55425	0.430769	0.368249	0.111684	0.165953	0.239413	27	2.66272	0.425326	34	10.14	3.35306	0.525441	-7	-0.690335	9	0.384451	-0.415159	7	23.41	0.299018	-0.524303	2	0.0854336	-99.4806	-108.906	-137.358	-108.269	-132.59	-159.146	0.0947503	0.0393151	0.224641
1	04	7	160	40	1	F	12	right	1	0.871935	0.563336	0.348052	-0.458356	102.273	84.8689	61.2049	0.528122	0.3836	0.310758	0.0489461	0.0913225	0.122326	37	1.97123	0.294737	23	18.77	1.22536	0.0882636	14	0.745871	13	0.457263	-0.339834	12	28.43	0.422089	-0.374596	1	0.0351741	-76.8047	-142.969	-169.627	-87.9342	-114.894	-144.662	0.861468	0.269855	0.306594
1	05	20	175	83	1	F	16	right	1	1.12132	1.02449	0.452191	-0.344678	104.658	96.3294	55.4302	0.630178	0.619807	0.47105	0.13727	0.104933	0.154008	33	3.15789	0.499398	23	10.45	2.20096	0.342612	10	0.956938	9	0.395083	-0.403311	9	22.78	0.395083	-0.403311	0	0	-64.6528	-95.8365	-170.274	-132.804	-125.334	-117.272	0.482325	0.170943	-0.0562512
1	06	19	190	107	1	M	16	left	1	1.20095	1.05889	0.61044	-0.214357	110.136	99.4897	79.1142	0.655516	0.631838	0.468167	0.108707	0.0809914	0.136722	12	1.12994	0.0530567	15	10.62	1.41243	0.149967	-3	-0.282486	8	0.447427	-0.349278	5	17.88	0.279642	-0.553398	3	0.167785	-40.5067	-81.4268	-149.368	-91.88	-92.3745	-121.907	1.01021	0.30324	0.00538164
1	07	5	140	31	1	M	10	left	1	0.855646	0.62655	0.401861	-0.395925	121.992	151.552	74.4626	0.427836	0.283802	0.3213	0.122777	0.082944	0.145653	44	2.87019	0.457911	34	15.33	2.21787	0.345937	10	0.652316	5	0.165948	-0.780029	6	30.13	0.199137	-0.700848	-1	-0.0331895	-29.971	-20.7995	-120.43	-94.5324	-93.9912	-106.912	-0.306014	-0.158649	-0.00572575
1	08	17	165	48.5	1	F	14	left	1	1.17354	1.35474	0.628752	-0.201521	116.604	122.087	72.8163	0.589144	0.632529	0.491194	0.080989	0.0725424	0.110609	24	2.91616	0.464811	16	8.23	1.94411	0.28872	8	0.972053	12	0.75	-0.124939	9	16	0.5625	-0.249877	3	0.1875	-21.6904	10.6304	-154.902	-66.4387	-58.7891	-78.6358	-1.4901	#NUM!	-0.115138
1	11	3	140	35	2	M	9	right	2	0.861901	0.892354	0.820662	-0.0858359	118.645	114.776	112.513	0.447322	0.490012	0.449997	0.10522	0.100051	0.11177	23	1.88834	0.276081	11	12.18	0.90312	-0.0442546	12	0.985222	6	0.427655	-0.368906	5	14.03	0.356379	-0.448088	1	0.0712758	-73.7877	-65.5901	-74.919	-126.616	-116.209	-127.508	-0.111098	-0.0511462	-0.0821948
1	12	4	146	46	1	M	9	left	2	0.916363	0.790676	0.588866	-0.229983	110.468	95.11	76.0594	0.470719	0.455544	0.399066	0.108008	0.150842	0.204017	15	1.10457	0.0431915	17	13.58	1.25184	0.0975492	-2	-0.147275	8	0.471698	-0.326336	8	16.96	0.471698	-0.326336	0	0	-58.9065	-78.3764	-114.493	-78.2981	-82.4077	-104.108	0.330522	0.124022	0.0524871
1	13	15	157.5	40	1	F	13	left	1	0.973013	0.99073	0.524015	-0.280656	106.236	105.075	74.0857	0.63601	0.623342	0.474223	0.0800542	0.0415564	0.127985	25	2.28728	0.35932	18	10.93	1.64684	0.216652	7	0.640439	5	0.250627	-0.600973	6	19.95	0.300752	-0.521792	-1	-0.0501253	-66.8179	-62.4859	-140.992	-95.8637	-92.859	-120.276	-0.0648333	-0.029111	-0.0313434
1	14	14	159	60	1	F	13	right	1	1.25251	1.0676	0.405103	-0.392434	107.677	102.869	67.214	0.667125	0.603422	0.336383	0.0208839	0.0673782	0.0802034	24	2.16022	0.334497	17	11.11	1.53015	0.184735	7	0.630063	12	0.496073	-0.304455	8	24.19	0.330715	-0.480546	4	0.165358	-71.3615	-103.358	-139.119	-105.422	-120.908	-87.5064	0.448366	0.160878	0.146897
1	15	12	166.5	58	1	M	12	right	1	1.26332	1.11757	0.966298	-0.0148888	112.855	109.115	102.869	0.612453	0.555711	0.494673	0.0978929	0.108084	0.109811	23	2.56125	0.408451	18	8.98	2.00445	0.301996	5	0.556793	3	0.275229	-0.560305	7	10.9	0.642202	-0.192328	-4	-0.366972	23.0624	-23.2383	-25.664	-79.0348	-98.7495	-90.0057	-2.00763	#NUM!	0.249443
1	16	6	149.5	51	1	F	12	right	2	1.06955	0.950256	0.910563	-0.0406898	114.835	110.096	108.312	0.539048	0.502688	0.467765	0.0893899	0.118923	0.100059	11	0.967458	-0.0143678	10	11.37	0.879507	-0.0557605	1	0.0879507	7	0.617284	-0.209515	8	11.34	0.705467	-0.151523	-1	-0.0881834	-68.456	-52.0823	-75.548	-75.6053	-69.9944	-80.2485	-0.239185	-0.118721	-0.0742127
1	21	10	148.5	44	1	F	12	right	1	1.03359	0.891322	0.588194	-0.230479	116.236	106.541	73.9132	0.505863	0.4876	0.44565	0.0872847	0.0784948	0.137542	24	1.97368	0.295278	21	12.16	1.72697	0.237286	3	0.246711	10	0.596303	-0.224533	11	16.77	0.655933	-0.18314	-1	-0.0596303	-64.3551	-58.838	-140.607	-95.8334	-83.0566	-104.174	-0.0857286	-0.0389249	-0.133323
1	28	11	155	57	1	F	12	right	1	1.247	0.99935	0.668959	-0.1746	122.462	116.527	98.8386	0.616435	0.541766	0.417492	0.0701396	0.0815996	0.0934782	31	2.38278	0.377084	19	13.01	1.46042	0.164476	12	0.922367	7	0.479452	-0.319255	5	14.6	0.342466	-0.465383	2	0.136986	-7.91939	-60.2636	-101.121	-86.3623	-109.503	-118.009	6.60963	0.881363	0.267944
1	31	6	146.5	40	2	M	10	right	1	0.804594	0.727157	0.452159	-0.344709	105.099	101.564	77.3885	0.480681	0.437611	0.372544	0.0553242	0.0852587	0.100588	14	0.932712	-0.0302527	13	15.01	0.866089	-0.0624373	1	0.0666223	7	0.26892	-0.570376	10	26.03	0.384172	-0.415474	-3	-0.115252	-48.7586	-76.4488	-129.485	-74.7753	-84.769	-95.9939	0.567903	0.195319	0.133649
1	34	9	152	41	1	M	12	right	2	1.48739	1.3988	1.24051	0.0935986	139.216	130.169	128.34	0.654402	0.643243	0.576802	0.0699721	0.070287	0.0729223	29	3.79085	0.578737	16	7.65	2.0915	0.320459	13	1.69935	5	0.60024	-0.221675	6	8.33	0.720288	-0.142494	-1	-0.120048	49.9984	4.86475	-8.56306	-68.3712	-70.7955	-79.0255	-0.902702	-1.0119	0.0354573
1	41	13	171.5	40.5	2	M	13	left	2	0.865299	0.730479	0.373505	-0.427704	97.9623	88.1563	61.4939	0.504183	0.485051	0.362945	0.126371	0.15346	0.168595	25	1.67001	0.222718	20	14.97	1.33601	0.125808	5	0.334001	5	0.191644	-0.717504	8	26.09	0.306631	-0.513384	-3	-0.114987	-62.2155	-101.804	-135.372	-99.5021	-119.66	-116.432	0.636318	0.213868	0.202589
1	43	16	160.5	67	1	F	14	left	2	1.10746	0.880773	0.742287	-0.129428	125.887	113.871	106.974	0.555547	0.485644	0.424579	0.160943	0.16739	0.172093	19	1.42857	0.154902	15	13.3	1.12782	0.0522396	4	0.300752	6	0.435098	-0.361413	6	13.79	0.435098	-0.361413	0	0	-11.9368	-42.889	-67.4218	-84.1118	-79.153	-91.7502	2.59299	0.555456	-0.0589555
2	17	14	159	40	0	F	13			1.20489	0.990779	0.595001	-0.225482	113.208	101.311	70.6686	0.663194	0.577335	0.524582	0.077965	0.0723985	0.0844043	24	2.15247	0.332936	22	11.15	1.97309	0.295148	2	0.179372	9	0.505902	-0.295933	10	17.79	0.562114	-0.250176	-1	-0.0562114	-39.2476	-97.3555	-179.443	-75.6997	-90.5183	-84.5004	1.48055	0.394547	0.195754
2	18	5	139.5	31	0	M	10			1.24208	1.22329	0.494456	-0.305872	120.106	120.008	63.4854	0.617645	0.599544	0.425353	0.0942303	0.0790913	0.0924179	12	1.39211	0.143674	17	8.62	1.97216	0.294942	-5	-0.580046	10	0.496032	-0.304491	3	20.16	0.14881	-0.827369	7	0.347222	-36.4754	-38.6552	-124.176	-93.3076	-91.1248	-103.741	0.0597596	0.0252074	-0.0233932
2	19	20	160	46	0	F	16			1.14448	0.91508	0.845665	-0.0728015	112.699	103.231	98.1024	0.616544	0.545114	0.527087	0.0813011	0.0673837	0.0961725	43	3.76532	0.575802	20	11.42	1.75131	0.243364	23	2.01401	9	0.640114	-0.193743	10	14.06	0.711238	-0.147985	-1	-0.0711238	-131.2	-104.862	-137.474	-99.8598	-87.9404	-99.9183	-0.200746	-0.0973154	-0.119361
2	20	1	127	24	0	M	9			1.05678	1.01099	0.666182	-0.176407	134.123	135.806	104.677	0.468012	0.444445	0.367818	0.0778667	0.0569191	0.0783595	30	2.87081	0.458005	24	10.45	2.29665	0.361095	6	0.574163	8	0.49505	-0.305351	8	16.16	0.49505	-0.305351	0	0	-8.04479	-6.2396	-73.3815	-75.3072	-79.2866	-82.0427	-0.224393	-0.110358	0.0528429
2	22	9	152	37	0	M	11			1.2553	1.19342	0.442317	-0.354266	117.076	114.68	58.4462	0.643001	0.62547	0.428522	0.064468	0.0653994	0.0882409	15	1.57729	0.197911	17	9.51	1.78759	0.252268	-2	-0.210305	9	0.3772	-0.423428	9	23.86	0.3772	-0.423428	0	0	-47.4717	-65.2443	-135.074	-87.5985	-86.4154	-77.7599	0.374383	0.138108	-0.0135069
2	23	6	145	33	0	M	10			1.05544	0.821493	0.369626	-0.432237	112.966	95.6933	43.3734	0.555059	0.526567	0.489779	0.0672691	0.0745005	0.107222	25	1.91571	0.282329	20	13.05	1.53257	0.185419	5	0.383142	7	0.259355	-0.586105	9	26.99	0.333457	-0.47696	-2	-0.0741015	-52.8019	-103.249	-209.817	-103.44	-100.479	-105.242	0.955399	0.291235	-0.0286263
2	24	2	131	26	0	M	9			1.34574	1.16164	0.909991	-0.0409628	126.988	123.291	110.432	0.641618	0.571004	0.486105	0.0832426	0.078334	0.0399879	11	1.13636	0.0555173	10	9.68	1.03306	0.0141246	1	0.103306	7	0.504323	-0.297291	8	13.88	0.576369	-0.239299	-1	-0.0720461	-18.0749	-43.5171	-68.3712	-92.9724	-85.8218	-81.7739	1.4076	0.381584	-0.0769112
2	25	4	136	27	0	M	9			1.21831	0.856194	0.217014	-0.663512	123.792	88.4791	44.7119	0.5768	0.592325	0.472393	0.0700655	0.060144	0.19217	39	3.11253	0.493114	19	12.53	1.51636	0.180803	20	1.59617	8	0.231481	-0.635484	9	34.56	0.260417	-0.584331	-1	-0.0289352	-29.8263	-137.226	-187.307	-85.7752	-85.3966	-129.11	3.60086	0.662839	-0.00441319
2	26	3	133	27	0	M	9			1.09332	1.00516	0.467369	-0.33034	127.331	127.128	69.9557	0.513126	0.465422	0.377224	0.0477277	0.0420674	0.0597824	23	2.17391	0.337242	22	10.58	2.0794	0.317937	1	0.094518	10	0.420875	-0.375846	8	23.76	0.3367	-0.472756	2	0.0841751	0.844444	-17.2579	-155.078	-78.9121	-79.6014	-107.133	-21.437	#NUM!	0.00873562
2	27	13	167	52	0	M	13			1.23516	0.861319	0.850331	-0.0704121	106.669	85.7345	92.8676	0.675049	0.598212	0.539483	0.0178433	0.039722	0.0374071	44	3.73198	0.571939	47	11.79	3.98643	0.600584	-3	-0.254453	6	0.475436	-0.322908	10	12.62	0.792393	-0.101059	-4	-0.316957	-86.4056	-120.02	-129.753	-112.517	-61.8242	-112.697	0.389025	0.14271	-0.450536
2	29	10	154.5	41.5	0	F	12			1.27977	1.16157	1.01259	0.00543291	118.555	112.963	105.811	0.646308	0.612762	0.567867	0.0632862	0.0704221	0.0923527	15	1.48368	0.17134	15	10.11	1.48368	0.17134	0	0	6	0.51458	-0.288547	6	11.66	0.51458	-0.288547	0	0	-76.069	-90.7836	-114.222	-98.8072	-90.6942	-99.9056	0.193437	0.0767994	-0.08211
2	30	15	156.5	56	0	F	14			1.31046	1.05539	0.921661	-0.0354287	114.063	102.584	98.7872	0.674256	0.631866	0.575717	0.103642	0.0981746	0.105631	36	3.39623	0.530997	29	10.6	2.73585	0.437092	7	0.660377	7	0.59727	-0.22383	7	11.72	0.59727	-0.22383	0	0	-95.7233	-127.522	-134.38	-85.2988	-93.0194	-91.6595	0.332194	0.124567	0.0905118
2	32	11	150.5	39	0	F	12			1.3043	0.919957	0.811269	-0.0908354	119.732	101.331	93.3563	0.669377	0.53783	0.52978	0.0472184	0.0412537	0.0594528	17	1.5233	0.182785	15	11.16	1.34409	0.128427	2	0.179211	8	0.571429	-0.243038	8	14	0.571429	-0.243038	0	0	-55.5497	-104.941	-107.721	-78.9864	-65.1087	-75.3744	0.88913	0.276262	-0.175696
2	33	18	177.5	65	0	M	15			1.12554	1.04594	0.618067	-0.208964	105.745	97.3072	76.6824	0.637499	0.654558	0.465533	0.0755101	0.0873473	0.0967224	23	2.27723	0.357406	17	10.1	1.68317	0.226128	6	0.594059	11	0.646298	-0.189567	8	17.02	0.470035	-0.32787	3	0.176263	-56.8715	-83.4187	-163.883	-89.9314	-86.6953	-109.778	0.466792	0.166368	-0.0359841
2	35	12	142	32	0	M	12			1.16809	1.12248	1.00653	0.00282843	119.534	115.582	107.235	0.580057	0.576575	0.551886	0.0460791	0.0390234	0.028995	37	4	0.60206	18	9.25	1.94595	0.289131	19	2.05405	8	0.736648	-0.13274	9	10.86	0.828729	-0.0815873	-1	-0.092081	-27.8908	-13.1399	-50.2459	-79.5668	-74.5095	-71.3468	-0.528882	-0.32687	-0.0635603
2	37	8	153	40	0	F	11			1.08836	0.880896	0.749258	-0.125369	111.569	85.6081	81.6952	0.591784	0.61922	0.564495	0.0868134	0.0517527	0.0683285	23	1.92147	0.283634	16	11.97	1.33668	0.126026	7	0.584795	8	0.583516	-0.233947	9	13.71	0.656455	-0.182795	-1	-0.0729395	-52.0818	-121.633	-134.319	-82.4259	-68.1626	-68.756	1.33543	0.368367	-0.173044
2	38	7	157.5	45.5	0	F	11			1.05216	0.93186	0.686183	-0.16356	110.726	95.2593	89.5727	0.579944	0.604168	0.472101	0.0629267	0.0739172	0.0974883	22	1.95556	0.29127	17	11.25	1.51111	0.179296	5	0.444444	6	0.359497	-0.444305	5	16.69	0.299581	-0.523486	1	0.0599161	-69.027	-114.952	-131.106	-81.5407	-84.9668	-97.8766	0.665326	0.221499	0.0420164
2	39	19	167	48	0	M	16			1.14978	1.09834	0.890513	-0.05036	101.496	95.3977	89.7542	0.662108	0.686005	0.57927	0.0499874	0.0731795	0.0637448	20	2.12089	0.326518	15	9.43	1.59067	0.20158	5	0.530223	6	0.494641	-0.30571	8	12.13	0.659522	-0.180771	-2	-0.16488	-46.9119	-63.0548	-86.3655	-91.5069	-94.9521	-100.238	0.344111	0.128435	0.0376495
2	40	17	168	57	0	F	15			1.3519	1.09814	0.83577	-0.0779132	111.145	97.7392	81.1664	0.718975	0.688316	0.619673	0.0664659	0.0521954	0.0705611	20	2.01613	0.304518	17	9.92	1.71371	0.233937	3	0.302419	9	0.712025	-0.147505	8	12.64	0.632911	-0.198657	1	0.0791139	-69.8024	-125.627	-181.671	-74.8109	-79.6145	-87.1056	0.79975	0.255212	0.0642103
2	42	16	171	60	0	F	15			1.14849	1.10904	0.682851	-0.165674	113.208	103.456	78.1499	0.626143	0.658252	0.530092	0.06834	0.0939945	0.108084	25	2.16076	0.334607	14	11.57	1.21003	0.0827947	11	0.950735	11	0.763889	-0.11697	5	14.4	0.347222	-0.459392	6	0.416667	-44.6449	-68.1662	-141.982	-64.9564	-75.3392	-73.6862	0.526853	0.183797	0.159843
[truncated: 8 more columns]
