# Supplementary material for: Gait stability in ambulant children with cerebral palsy during dual tasks
Source: PLoS One. 2022 Jun 22;17(6):e0270145. doi: 10.1371/journal.pone.0270145 (PMC9216605; doi:10.1371/journal.pone.0270145)
Supplement: S2 Data — (XLSX) [file pone.0270145.s002.xlsx]

## Sheet: Feuil1
Pair	CP_Patient	CP_Taille	CP_Poids	CP_GMFCS	CP_Sexe	CP_Age	CP_Handicap side	CP_m/s sw	CP_m/s DT1	CP_m/s DT2	logCP_m/s DT2	CP_cadence SW	CP_cadence DT1	CP_cadence DT2	CP_longueur sw	CP_longueur DT1	CP_longueur DT2	CP_largeur sw	CP_largeur DT1	CP_largeur DT2	CP_Kog ST (DT1)	CP_Kog DT1	CP_Diff Kog DT1	CP_score ST DT1	logCP_score ST DT1	CP_score DT1	logCP_score DT1	CP_tempsDT1	CP_Kog ST (DT2)	CP_Kog DT2	CP_Diff Kog DT2	CP_score ST DT2	CP_scoreDT2	CP_tempsDT2	CP_DFPEAP sw	CP_DFPEAP DT1	CP_DFPEAP DT2	CP_Cost DFPEAP DT1	CP_Cost DFPEAP DT2	CP_DFPEML sw	CP_DFPEML DT1	CP_DFPEML DT2	logCP_DFPEML DT2	CP_Cost DFPEML DT1	logCP_Cost DFPEML DT1	CP_Cost DFPEML DT2	logCP_Cost DFPEML DT2		TD_Patient
2	01	130	21	1	M	9.2	left	1.12072	0.809376	0.432082	-0.364433	139.592	111.675	77.1055	0.486193	0.431483	0.311787	0.087705	0.103222	0.122118	37	20	17	2.55172	0.406834	1.37931	0.139662	14.5	8	8	0	0.299625	0.299625	26.7	25.2223	-36.9253	-83.8375	-2.464	-4.32395	-75.4124	-74.7692	-82.3449	#NUM!	-0.00852949	-0.0037202	0.0919281	0.038194		17
1	02	124	21	1	M	8	left	1.08615	0.721655	0.327193	-0.485196	150.097	109.753	73.3552	0.434212	0.414807	0.29322	0.0895203	0.0750292	0.1217	15	24	-9	1.03663	0.0156227	1.6586	0.219743	14.47	7	3	4	0.233567	0.1001	29.97	9.35987	-84.2717	-116.45	-10.0035	-13.4414	-76.8681	-76.2151	-87.8134	#NUM!	-0.0084949	-0.00370505	0.14239	0.0578145		18
18	03	170	96	1	M	15.8	right	0.957128	0.667683	0.456265	-0.340783	103.469	93.006	75.3174	0.55425	0.430769	0.368249	0.111684	0.165953	0.239413	27	34	-7	2.66272	0.425326	3.35306	0.525441	10.14	9	7	2	0.384451	0.299018	23.41	-99.4806	-108.906	-137.358	0.0947503	0.380755	-108.269	-132.59	-159.146	#NUM!	0.224641	0.0880089	0.469919	0.167293		19
7	04	160	40	1	F	12.1	right	0.871935	0.563336	0.348052	-0.458356	102.273	84.8689	61.2049	0.528122	0.3836	0.310758	0.0489461	0.0913225	0.122326	37	23	14	1.97123	0.294737	1.22536	0.0882636	18.77	13	12	1	0.457263	0.422089	28.43	-76.8047	-142.969	-169.627	0.861468	1.20855	-87.9342	-114.894	-144.662	#NUM!	0.306594	0.116141	0.645115	0.216196		20
20	05	175	83	1	F	16.8	right	1.12132	1.02449	0.452191	-0.344678	104.658	96.3294	55.4302	0.630178	0.619807	0.47105	0.13727	0.104933	0.154008	33	23	10	3.15789	0.499398	2.20096	0.342612	10.45	9	9	0	0.395083	0.395083	22.78	-64.6528	-95.8365	-170.274	0.482325	1.63367	-132.804	-125.334	-117.272	#NUM!	-0.0562512	-0.0251436	-0.116953	-0.054016		22
19	06	190	107	1	M	16.8	left	1.20095	1.05889	0.61044	-0.214357	110.136	99.4897	79.1142	0.655516	0.631838	0.468167	0.108707	0.0809914	0.136722	12	15	-3	1.12994	0.0530567	1.41243	0.149967	10.62	8	5	3	0.447427	0.279642	17.88	-40.5067	-81.4268	-149.368	1.01021	2.68748	-91.88	-92.3745	-121.907	#NUM!	0.00538164	0.00233095	0.326803	0.122806		23
5	07	140	31	1	M	10.4	left	0.855646	0.62655	0.401861	-0.395925	121.992	151.552	74.4626	0.427836	0.283802	0.3213	0.122777	0.082944	0.145653	44	34	10	2.87019	0.457911	2.21787	0.345937	15.33	5	6	-1	0.165948	0.199137	30.13	-29.971	-20.7995	-120.43	-0.306014	3.0182	-94.5324	-93.9912	-106.912	#NUM!	-0.00572575	-0.00249381	0.130957	0.0534459		24
17	08	165	48.5	1	F	14.6	left	1.17354	1.35474	0.628752	-0.201521	116.604	122.087	72.8163	0.589144	0.632529	0.491194	0.080989	0.0725424	0.110609	24	16	8	2.91616	0.464811	1.94411	0.28872	8.23	12	9	3	0.75	0.5625	16	-21.6904	10.6304	-154.902	-1.4901	6.14152	-66.4387	-58.7891	-78.6358	#NUM!	-0.115138	-0.0531246	0.183584	0.0731991		25
3	11	140	35	2	M	9.3	right	0.861901	0.892354	0.820662	-0.0858359	118.645	114.776	112.513	0.447322	0.490012	0.449997	0.10522	0.100051	0.11177	23	11	12	1.88834	0.276081	0.90312	-0.0442546	12.18	6	5	1	0.427655	0.356379	14.03	-73.7877	-65.5901	-74.919	-0.111098	0.0153308	-126.616	-116.209	-127.508	#NUM!	-0.0821948	-0.0372495	0.00704209	0.00304762		26
4	12	146	46	1	M	9.8	left	0.916363	0.790676	0.588866	-0.229983	110.468	95.11	76.0594	0.470719	0.455544	0.399066	0.108008	0.150842	0.204017	15	17	-2	1.10457	0.0431915	1.25184	0.0975492	13.58	8	8	0	0.471698	0.471698	16.96	-58.9065	-78.3764	-114.493	0.330522	0.94364	-78.2981	-82.4077	-104.108	#NUM!	0.0524871	0.0222168	0.329635	0.123732		27
15	13	157.5	40	1	F	13.9	left	0.973013	0.99073	0.524015	-0.280656	106.236	105.075	74.0857	0.63601	0.623342	0.474223	0.0800542	0.0415564	0.127985	25	18	7	2.28728	0.35932	1.64684	0.216652	10.93	5	6	-1	0.250627	0.300752	19.95	-66.8179	-62.4859	-140.992	-0.0648333	1.11009	-95.8637	-92.859	-120.276	#NUM!	-0.0313434	-0.0138302	0.25466	0.0985262		29
14	14	159	60	1	F	13	right	1.25251	1.0676	0.405103	-0.392434	107.677	102.869	67.214	0.667125	0.603422	0.336383	0.0208839	0.0673782	0.0802034	24	17	7	2.16022	0.334497	1.53015	0.184735	11.11	12	8	4	0.496073	0.330715	24.19	-71.3615	-103.358	-139.119	0.448366	0.949497	-105.422	-120.908	-87.5064	#NUM!	0.146897	0.0595244	-0.169942	-0.0808918		30
12	15	166.5	58	1	M	12.9	right	1.26332	1.11757	0.966298	-0.0148888	112.855	109.115	102.869	0.612453	0.555711	0.494673	0.0978929	0.108084	0.109811	23	18	5	2.56125	0.408451	2.00445	0.301996	8.98	3	7	-4	0.275229	0.642202	10.9	23.0624	-23.2383	-25.664	-2.00763	-2.11281	-79.0348	-98.7495	-90.0057	#NUM!	0.249443	0.0967165	0.138811	0.0564516		32
8	16	149.5	51	1	F	12.3	right	1.06955	0.950256	0.910563	-0.0406898	114.835	110.096	108.312	0.539048	0.502688	0.467765	0.0893899	0.118923	0.100059	11	10	1	0.967458	-0.0143678	0.879507	-0.0557605	11.37	7	8	-1	0.617284	0.705467	11.34	-68.456	-52.0823	-75.548	-0.239185	0.1036	-75.6053	-69.9944	-80.2485	#NUM!	-0.0742127	-0.0334888	0.0614134	0.0258846		33
10	21	148.5	44	1	F	12.3	right	1.03359	0.891322	0.588194	-0.230479	116.236	106.541	73.9132	0.505863	0.4876	0.44565	0.0872847	0.0784948	0.137542	24	21	3	1.97368	0.295278	1.72697	0.237286	12.16	10	11	-1	0.596303	0.655933	16.77	-64.3551	-58.838	-140.607	-0.0857286	1.18486	-95.8334	-83.0566	-104.174	#NUM!	-0.133323	-0.0621427	0.0870334	0.0362429		35
11	28	155	57	1	F	12.3	right	1.247	0.99935	0.668959	-0.1746	122.462	116.527	98.8386	0.616435	0.541766	0.417492	0.0701396	0.0815996	0.0934782	31	19	12	2.38278	0.377084	1.46042	0.164476	13.01	7	5	2	0.479452	0.342466	14.6	-7.91939	-60.2636	-101.121	6.60963	11.7688	-86.3623	-109.503	-118.009	#NUM!	0.267944	0.1031	0.366445	0.135592		37
6	31	146.5	40	2	M	10.6	right	0.804594	0.727157	0.452159	-0.344709	105.099	101.564	77.3885	0.480681	0.437611	0.372544	0.0553242	0.0852587	0.100588	14	13	1	0.932712	-0.0302527	0.866089	-0.0624373	15.01	7	10	-3	0.26892	0.384172	26.03	-48.7586	-76.4488	-129.485	0.567903	1.65564	-74.7753	-84.769	-95.9939	#NUM!	0.133649	0.0544788	0.283765	0.108486		38
9	34	152	41	1	M	12.8	right	1.48739	1.3988	1.24051	0.0935986	139.216	130.169	128.34	0.654402	0.643243	0.576802	0.0699721	0.070287	0.0729223	29	16	13	3.79085	0.578737	2.0915	0.320459	7.65	5	6	-1	0.60024	0.720288	8.33	49.9984	4.86475	-8.56306	-0.902702	-1.17127	-68.3712	-70.7955	-79.0255	#NUM!	0.0354573	0.0151322	0.155829	0.0628937		39
13	41	171.5	40.5	2	M	13.1	left	0.865299	0.730479	0.373505	-0.427704	97.9623	88.1563	61.4939	0.504183	0.485051	0.362945	0.126371	0.15346	0.168595	25	20	5	1.67001	0.222718	1.33601	0.125808	14.97	5	8	-3	0.191644	0.306631	26.09	-62.2155	-101.804	-135.372	0.636318	1.17585	-99.5021	-119.66	-116.432	#NUM!	0.202589	0.0801171	0.170143	0.0682388		40
16	43	160.5	67	1	F	14	left	1.10746	0.880773	0.742287	-0.129428	125.887	113.871	106.974	0.555547	0.485644	0.424579	0.160943	0.16739	0.172093	19	15	4	1.45817	0.163809	1.15119	0.0611468	13.03	6	6	0	0.435098	0.435098	13.79	-11.9368	-42.889	-67.4218	2.59299	4.64821	-84.1118	-79.153	-91.7502	#NUM!	-0.0589555	-0.0263898	0.090812	0.0377499		42
[truncated: 44 more columns]
